# Supplementary material for: GRAde: a long-read sequencing approach to efficiently identifying the CYP11B1/CYP11B2 chimeric form in patients with glucocorticoid-remediable aldosteronism
Source: BMC Bioinformatics. 2022 Jan 10;22(Suppl 10):613. doi: 10.1186/s12859-022-04561-w (PMC8750845; doi:10.1186/s12859-022-04561-w)
Supplement: Supplementary file 1 — Additional file 1: Nucleotides that differed between CYP11B1 and CYP11B2. [file 12859_2022_4561_MOESM1_ESM.xlsx]

## Sheet: cyp_conserved_region_diff
Additional File 1 - Different nucleotides between CYP11B1 and CYP11B2
CYP11B1		CYP11B2
Position	Nucleotide	Position	Nucleotide
142876134	C	142914157	T
142876135	A	142914158	G
142876151	A	142914174	G
142876152	C	142914175	A
142876160	C	142914183	T
142876169	A	142914192	G
142876232	C	142914255	T
142876289	A	142914312	T
142876293	G	142914316	A
142876295	C	142914318	T
142876307	A	142914330	C
142876333	T	142914356	C
142876334	G	142914357	T
142876340	C	142914363	G
142876353	C	142914376	T
142876370	A	142914393	G
142876394	G	142914417	A
142876398	A	142914421	G
142876402	G	142914425	A
142876409	G	142914432	A
142876412	A	142914435	G
142876414	G	142914437	A
142876426	C	142914449	T
142876427	T	142914450	C
142876440	G	142914463	A
142876441	A	142914464	G
142876487	G	142914510	A
142876555	T	142914578	C
142876620	G	142914643	A
142876738	G	142914761	A
142876875	C	142914898	T
142876924	G	142914947	A
142876961	C	142914984	T
142876970	G	142914993	A
142876995	A	142915018	G
142877003	T	142915026	C
142877010	A	142915033	G
142877012	G	142915035	A
142877159	A	142915182	G
142877162	G	142915185	C
142877177	T	142915200	A
142877183	A	142915206	G
142877404	A	142915427	G
142877495	A	142915518	G
142877496	C	142915519	A
142877525	A	142915548	G
142877540	-	142915564	A
142877542	G	142915566	C
142877543	G	142915567	A
142877547	G	142915571	T
142877552	A	142915576	C
142877559	G	142915583	C
142877570	A	142915594	G
142877571	C	142915595	G
142877651	G	142915675	A
142877660	T	142915684	C
142877692	-	142915717	T
142877693	-	142915719	T
142877693	-	142915720	G
142877693	-	142915721	C
142877693	-	142915722	C
142877693	-	142915723	T
142877693	-	142915724	G
142877693	-	142915725	T
142877693	-	142915726	C
142877693	-	142915727	T
142877695	A	142915729	T
142877702	T	142915736	C
142877703	G	142915737	A
142877707	G	142915741	A
142877708	C	142915742	T
142877758	T	142915792	C
142877834	T	142915868	C
142877872	G	142915902	G
142877894	G	142915924	G
142877916	T	142915946	A
142877920	A	142915950	G
142877960	A	142915990	G
142877966	A	142915996	G
142877969	C	142915999	T
142877970	A	142916000	G
142877979	G	142916009	A
142878018	G	142916048	C
142878026	C	142916056	T
142878050	G	142916080	T
142878057	G	142916087	C
142878059	C	142916089	G
142878063	T	142916093	C
142878074	G	142916103	-
142878075	C	142916103	-
142878076	A	142916103	-
142878078	G	142916104	-
142878079	C	142916104	-
142878082	A	142916106	-
142878083	C	142916106	-
142878084	A	142916106	-
142878085	C	142916106	-
142878086	A	142916106	-
142878090	C	142916110	T
142878141	G	142916161	A
142878156	T	142916176	A
142878174	G	142916194	A
142878180	T	142916200	C
142878192	T	142916212	C
142878199	T	142916219	C
142878221	C	142916241	T
142878234	G	142916254	A
142878238	G	142916258	A
142878263	C	142916283	G
142878268	T	142916288	A
142878269	T	142916289	C
142878271	A	142916291	G
142878304	A	142916324	T
142878312	T	142916332	C
142878314	C	142916334	T
142878319	G	142916339	A
142878339	G	142916359	A
142878356	G	142916376	A
142878388	T	142916408	C
142878401	T	142916421	C
142878452	G	142916472	C
142878499	C	142916519	T
142878521	T	142916541	C
142878525	G	142916545	A
142878541	A	142916561	G
142878627	C	142916647	T
142878652	T	142916672	C
142878679	G	142916699	A
142878683	A	142916703	C
142878749	T	142916769	G
142878751	G	142916771	C
142878755	A	142916775	G
142878806	A	142916826	G
142878869	G	142916889	T
142878876	A	142916896	G
142878886	G	142916906	A
142878888	A	142916908	G
142878905	T	142916925	C
142878965	G	142916985	A
142879019	-	142917040	C
142879019	-	142917041	T
142879019	-	142917042	C
142879019	-	142917043	C
142879019	-	142917044	C
142879019	-	142917045	A
142879019	-	142917046	A
142879033	G	142917060	A
142879092	C	142917119	A
142879101	T	142917128	C
142879102	G	142917129	A
142879139	G	142917166	A
142879168	C	142917195	G
142879171	C	142917198	G
142879183	C	142917210	T
142879203	C	142917230	G
142879210	G	142917237	C
142879218	T	142917245	C
142879222	A	142917249	G
142879223	C	142917250	T
142879231	-	142917259	T
142879234	C	142917261	-
142879236	A	142917263	G
142879284	C	142917311	T
142879285	T	142917312	G
142879320	T	142917347	C
142879326	A	142917353	G
142879329	G	142917356	C
142879332	C	142917359	T
142879340	C	142917367	T
142879342	T	142917369	C
142879348	C	142917375	T
142879354	C	142917381	T
142879378	C	142917405	T
142879387	A	142917414	G
142879391	G	142917418	T
142879400	C	142917427	T
142879419	G	142917446	A
142879433	C	142917460	T
142879455	T	142917482	C
142879508	C	142917535	T
142879528	A	142917555	G
142879537	C	142917564	A
142879589	T	142917616	C
142879592	T	142917619	C
142879610	T	142917637	C
142879612	C	142917639	T
142879613	T	142917640	C
142879627	C	142917654	G
142879683	C	142917710	T
142879686	C	142917713	T
142879703	G	142917730	C
142879712	T	142917739	C
142879718	G	142917745	A
142879722	A	142917749	G
142879727	G	142917754	A
142879736	C	142917763	A
142879749	T	142917776	C
142879776	A	142917803	G
142879783	T	142917810	C
